# Supplementary material for: Target spike patterns enable efficient and biologically plausible learning for complex temporal tasks
Source: PLoS One. 2021 Feb 16;16(2):e0247014. doi: 10.1371/journal.pone.0247014 (PMC7886200; doi:10.1371/journal.pone.0247014)
Supplement: S1 Video — (ZIP) [file pone.0247014.s002.zip]

Archive with 1 entries (1 files):
- skeleton-spontaneous-walk.mp4
